# Supplementary material for: An AI based, open access screening tool for early diagnosis of Burkitt lymphoma
Source: Front Med (Lausanne). 2024 Jun 6;11:1345611. doi: 10.3389/fmed.2024.1345611 (PMC11187324; doi:10.3389/fmed.2024.1345611)
Supplement: Supplementary file 1 [file Table_1.XLSX]

## Sheet: Raw Slides Details
Total Slides from unique patients
	Train	Test	Validation	Inference		Total
BL	33	11	11	35		90
CONTROL	20	7	7	36		70
Total Slides from unique patients
	Train	Test	Validation	Inference		Total
BL	66	22	22	35		145
CONTROL	40	14	14	36		104
Distribution of image patches across different resolution for BL and Control
BL
	Train	Test	Validation	Inference		Total
5x	125	48	25	25		223
10x	1349	493	561	1282		3685
20x	6520	1319	2406	5710		15955
40x	22888	6900	18196	23482		71466
CONTROL
	Train	Test	Validation	Inference		Total
5x	215	54	95	24		388
10x	2186	889	1235	1309		5619
20x	10366	4381	6095	7371		28213
40x	81454	30067	41857	39251		192629
