# Supplementary material for: An AI based, open access screening tool for early diagnosis of Burkitt lymphoma
Source: Front Med (Lausanne). 2024 Jun 6;11:1345611. doi: 10.3389/fmed.2024.1345611 (PMC11187324; doi:10.3389/fmed.2024.1345611)
Supplement: Supplementary file 2 [file Table_2.XLSX]

## Sheet: Model specific results
Sample No.	Tissue type	Sample Type	ResNet50 Inference	EfficientNet Inference	GoogleNet Inference	ResNet50_Attention Inference	GoogLeNet_Attention Inference	EfficientNet_Attention Inference	Final_Model_Diagnosis	Confidence Score (%)
38840.svs_A_dir	Biopsy	BL	'bl'	'control'	'bl'	'bl'	'bl'	'bl'	'bl'	83
38841.svs_A_dir	Biopsy	BL	'bl'	'bl'	'bl'	'control'	'bl'	'bl'	'bl'	83
38844.svs_A_dir	Biopsy	BL	'bl'	'bl'	'bl'	'bl'	'bl'	'bl'	'bl'	100
38847.svs_A_dir	Biopsy	BL	'bl'	'bl'	'control'	'bl'	'bl'	'bl'	'bl'	83
38848.svs_A_dir	Biopsy	BL	'bl'	'bl'	'control'	'control'	'control'	'bl'	'indecision'	50
38852.svs_A_dir	Biopsy	BL	'bl'	'bl'	'bl'	'bl'	'bl'	'bl'	'bl'	100
38853.svs_A_dir	Biopsy	BL	'bl'	'bl'	'bl'	'bl'	'bl'	'control'	'bl'	83
38854.svs_A_dir	Biopsy	BL	'control'	'bl'	'control'	'bl'	'control'	'bl'	'indecision'	50
38855.svs_A_dir	Biopsy	BL	'bl'	'bl'	'bl'	'bl'	'bl'	'bl'	'bl'	100
38856.svs_A_dir	Biopsy	BL	'bl'	'bl'	'bl'	'bl'	'bl'	'bl'	'bl'	100
38857.svs_A_dir	Biopsy	BL	'bl'	'bl'	'bl'	'bl'	'bl'	'control'	'bl'	83
38858.svs_A_dir	Biopsy	BL	'bl'	'bl'	'bl'	'bl'	'bl'	'bl'	'bl'	100
38859.svs_A_dir	Biopsy	BL	'bl'	'control'	'control'	'bl'	'bl'	'bl'	'bl'	67
38860.svs_A_dir	Biopsy	BL	'bl'	'bl'	'bl'	'control'	'bl'	'control'	'bl'	67
38861.svs_A_dir	Biopsy	BL	'bl'	'bl'	'control'	'bl'	'control'	'bl'	'bl'	67
38862.svs_A_dir	Biopsy	BL	'bl'	'bl'	'control'	'control'	'control'	'bl'	'indecision'	50
38863.svs_A_dir	Biopsy	BL	'bl'	'bl'	'bl'	'bl'	'bl'	'bl'	'bl'	100
38864.svs_A_dir	Biopsy	BL	'bl'	'bl'	'bl'	'bl'	'bl'	'control'	'bl'	83
38865.svs_A_dir	Biopsy	BL	'bl'	'bl'	'bl'	'bl'	'bl'	'control'	'bl'	83
38866.svs_A_dir	Biopsy	BL	'bl'	'bl'	'control'	'bl'	'bl'	'bl'	'bl'	83
38867.svs_A_dir	Biopsy	BL	'bl'	'bl'	'bl'	'bl'	'bl'	'bl'	'bl'	100
38868.svs_A_dir	Biopsy	BL	'control'	'bl'	'control'	'bl'	'control'	'bl'	'indecision'	50
38869.svs_A_dir	Biopsy	BL	'bl'	'bl'	'control'	'control'	'bl'	'bl'	'bl'	67
38870.svs_A_dir	Biopsy	BL	'bl'	'bl'	'bl'	'control'	'bl'	'bl'	'bl'	83
38871.svs_A_dir	Biopsy	BL	'bl'	'bl'	'bl'	'bl'	'bl'	'control'	'bl'	83
38872.svs_A_dir	Biopsy	BL	'bl'	'bl'	'bl'	'bl'	'bl'	'bl'	'bl'	100
38873.svs_A_dir	Biopsy	BL	'bl'	'bl'	'bl'	'bl'	'bl'	'bl'	'bl'	100
38874.svs_A_dir	Biopsy	BL	'bl'	'bl'	'bl'	'bl'	'bl'	'bl'	'bl'	100
38875.svs_A_dir	Biopsy	BL	'bl'	'bl'	'control'	'bl'	'control'	'control'	'indecision'	50
38879.svs_A_dir	Biopsy	BL	'bl'	'bl'	'control'	'control'	'control'	'bl'	'indecision'	50
38880.svs_A_dir	Biopsy	BL	'bl'	'bl'	'bl'	'bl'	'bl'	'bl'	'bl'	100
38881.svs_A_dir	Biopsy	BL	'bl'	'bl'	'bl'	'bl'	'bl'	'control'	'bl'	83
38882.svs_A_dir	Biopsy	BL	'bl'	'bl'	'bl'	'bl'	'bl'	'bl'	'bl'	100
38883.svs_A_dir	Biopsy	BL	'bl'	'bl'	'control'	'bl'	'bl'	'bl'	'bl'	83
BL_NoEBV-1_20x_34043.svs_A_dir	Biopsy	BL	'bl'	'bl'	'bl'	'bl'	'control'	'bl'	'bl'	83
39445.svs_A_dir	Excised Tonsil	Control	'control'	'control'	'control'	'control'	'control'	'control'	'control'	100
39446.svs_A_dir	Excised Tonsil	Control	'control'	'control'	'control'	'control'	'bl'	'control'	'control'	83
39447.svs_A_dir	Excised Tonsil	Control	'control'	'control'	'control'	'control'	'bl'	'control'	'control'	83
39448.svs_A_dir	Excised Tonsil	Control	'control'	'control'	'control'	'control'	'bl'	'control'	'control'	83
39449.svs_A_dir	Excised Tonsil	Control	'control'	'control'	'control'	'control'	'bl'	'control'	'control'	83
39450.svs_A_dir	Excised Tonsil	Control	'control'	'control'	'control'	'control'	'bl'	'control'	'control'	83
39451.svs_A_dir	Excised Tonsil	Control	'control'	'control'	'control'	'control'	'bl'	'control'	'control'	83
39452.svs_A_dir	Excised Tonsil	Control	'control'	'bl'	'control'	'control'	'bl'	'control'	'control'	67
39453.svs_A_dir	Excised Tonsil	Control	'control'	'control'	'control'	'control'	'control'	'control'	'control'	100
39454.svs_A_dir	Excised Tonsil	Control	'control'	'control'	'control'	'control'	'bl'	'control'	'control'	83
39455.svs_A_dir	Excised Tonsil	Control	'control'	'control'	'control'	'control'	'bl'	'control'	'control'	83
39456.svs_A_dir	Excised Tonsil	Control	'control'	'control'	'control'	'control'	'bl'	'control'	'control'	83
39457.svs_A_dir	Excised Tonsil	Control	'control'	'control'	'control'	'control'	'bl'	'control'	'control'	83
39458.svs_A_dir	Excised Tonsil	Control	'control'	'control'	'control'	'control'	'bl'	'control'	'control'	83
39459.svs_A_dir	Excised Tonsil	Control	'bl'	'control'	'control'	'control'	'bl'	'control'	'control'	67
39460.svs_A_dir	Excised Tonsil	Control	'control'	'control'	'control'	'control'	'bl'	'control'	'control'	83
39461.svs_A_dir	Excised Tonsil	Control	'control'	'control'	'control'	'control'	'bl'	'control'	'control'	83
39462.svs_A_dir	Excised Tonsil	Control	'control'	'control'	'control'	'control'	'control'	'control'	'control'	100
39463.svs_A_dir	Excised Tonsil	Control	'control'	'control'	'control'	'control'	'bl'	'control'	'control'	83
39464.svs_A_dir	Excised Tonsil	Control	'control'	'control'	'control'	'control'	'bl'	'control'	'control'	83
39465.svs_A_dir	Excised Tonsil	Control	'control'	'control'	'control'	'control'	'control'	'control'	'control'	100
39466.svs_A_dir	Excised Tonsil	Control	'control'	'control'	'control'	'control'	'control'	'control'	'control'	100
39467.svs_A_dir	Excised Tonsil	Control	'control'	'control'	'control'	'control'	'control'	'control'	'control'	100
39468.svs_A_dir	Excised Tonsil	Control	'control'	'control'	'control'	'control'	'control'	'control'	'control'	100
39469.svs_A_dir	Excised Tonsil	Control	'control'	'control'	'control'	'control'	'control'	'control'	'control'	100
39470.svs_A_dir	Excised Tonsil	Control	'control'	'control'	'control'	'control'	'control'	'control'	'control'	100
39471.svs_A_dir	Excised Tonsil	Control	'control'	'control'	'control'	'control'	'control'	'control'	'control'	100
39473.svs_A_dir	Excised Tonsil	Control	'control'	'control'	'control'	'control'	'control'	'control'	'control'	100
39474.svs_A_dir	Excised Tonsil	Control	'control'	'control'	'control'	'control'	'control'	'control'	'control'	100
39475.svs_A_dir	Excised Tonsil	Control	'control'	'control'	'control'	'control'	'control'	'control'	'control'	100
39476.svs_A_dir	Excised Tonsil	Control	'control'	'control'	'control'	'control'	'control'	'control'	'control'	100
39477.svs_A_dir	Excised Tonsil	Control	'control'	'control'	'control'	'control'	'control'	'control'	'control'	100
39481.svs_A_dir	Excised Tonsil	Control	'control'	'control'	'control'	'control'	'control'	'control'	'control'	100
39533.svs_A_dir	Excised Tonsil	Control	'control'	'control'	'control'	'control'	'control'	'control'	'control'	100
39534.svs_A_dir	Excised Tonsil	Control	'control'	'control'	'control'	'control'	'control'	'control'	'control'	100
39535.svs_A_dir	Excised Tonsil	Control	'control'	'control'	'control'	'control'	'control'	'control'	'control'	100
