# Supplementary material for: An AI based, open access screening tool for early diagnosis of Burkitt lymphoma
Source: Front Med (Lausanne). 2024 Jun 6;11:1345611. doi: 10.3389/fmed.2024.1345611 (PMC11187324; doi:10.3389/fmed.2024.1345611)
Supplement: Supplementary file 3 [file Table_3.XLSX]

## Sheet: Table1
a.
Model	Batch_Size	Sample_Size	Accuracy	Precision	Recall	F1-Score	AUC
resnet50	4	20	0.67	0.75	0.68	0.71	0.66
resnet50	4	40	0.67	0.86	0.55	0.67	0.7
resnet50	4	60	0.53	0.73	0.36	0.48	0.57
resnet50	4	80	0.5	0.67	0.36	0.47	0.54
EfficientNet	4	20	0.944444	1	0.909091	0.952381	0.954545
EfficientNet	4	40	0.722222	0.6875	1	0.814815	0.642857
EfficientNet	4	60	0.916667	1	0.863636	0.926829	0.931818
EfficientNet	4	80	1	1	1	1	1
googlenet	4	20	0.944444	0.916667	1	0.956522	0.928571
googlenet	4	40	0.805556	0.941176	0.727273	0.820513	0.827922
googlenet	4	60	0.833333	0.807692	0.954545	0.875	0.798701
googlenet	4	80	0.944444	0.916667	1	0.956522	0.928571
b.
Model	Batch_Size	Sample_Size	Accuracy	Precision	Recall	F1-Score	AUC
resnet50	4	20	0.67	0.75	0.68	0.71	0.66
resnet50	8	20	0.89	0.95	0.86	0.9	0.9
resnet50	12	20	0.75	1	0.59	0.74	0.8
resnet50	16	20	0.78	0.94	0.68	0.79	0.81
EfficientNet	4	20	0.944444	1	0.909091	0.952381	0.954545
EfficientNet	8	20	0.944444	0.916667	1	0.956522	0.928571
EfficientNet	12	20	0.805556	0.941176	0.727273	0.820513	0.827922
EfficientNet	16	20	0.888889	0.846154	1	0.916667	0.857143
googlenet	4	20	0.944444	0.916667	1	0.956522	0.928571
googlenet	8	20	0.722222	1	0.545455	0.705882	0.772727
googlenet	12	20	0.833333	0.944444	0.772727	0.85	0.850649
googlenet	16	20	0.722222	1	0.545455	0.705882	0.772727
c.
Model	Batch_Size	Sample_Size	Attention_Head_Size	Accuracy	Precision	Recall	F1-Score	AUC
resnet50	4	20	16	0.694444	0.823529	0.636364	0.717949	0.711039
resnet51	4	40	16	0.555556	0.714286	0.454545	0.555556	0.584416
resnet52	4	60	16	0.555556	0.8	0.363636	0.5	0.61039
resnet53	4	80	16	0.555556	0.714286	0.454545	0.555556	0.584416
resnet54	4	20	64	0.583333	0.62963	0.772727	0.693878	0.529221
resnet55	4	40	64	0.722222	0.730769	0.863636	0.791667	0.681818
resnet56	4	60	64	0.611111	0.9	0.409091	0.5625	0.668831
resnet57	4	80	64	0.805556	1	0.681818	0.810811	0.840909
EfficientNet	4	20	10	0.833333	0.833333	0.909091	0.869565	0.811688
EfficientNet	4	40	10	0.916667	0.88	1	0.93617	0.892857
EfficientNet	4	60	10	0.972222	1	0.954545	0.976744	0.977273
EfficientNet	4	80	10	0.583333	0.888889	0.363636	0.516129	0.646104
EfficientNet	4	20	50	0.694444	0.72	0.818182	0.765957	0.659091
EfficientNet	4	40	50	0.694444	1	0.5	0.666667	0.75
EfficientNet	4	60	50	0.611111	1	0.363636	0.533333	0.681818
EfficientNet	4	80	50	0.972222	1	0.954545	0.976744	0.977273
googlenet	4	20	16	0.555556	0.65	0.590909	0.619048	0.545455
googlenet	4	40	16	0.611111	0.833333	0.454545	0.588235	0.655844
googlenet	4	60	16	0.805556	0.857143	0.818182	0.837209	0.801948
googlenet	4	80	16	0.944444	0.954545	0.954545	0.954545	0.941558
googlenet	4	20	64	0.805556	0.941176	0.727273	0.820513	0.827922
googlenet	4	40	64	0.805556	0.894737	0.772727	0.829268	0.814935
googlenet	4	60	64	0.75	0.740741	0.909091	0.816327	0.704545
googlenet	4	80	64	0.777778	1	0.636364	0.777778	0.818182
d.
Model	Batch_Size	Sample_Size	Attention_Head_Size	Accuracy	Precision	Recall	F1-Score	AUC
resnet50	4	20	16	0.694444	0.823529	0.636364	0.717949	0.711039
resnet51	8	20	16	0.555556	0.636364	0.636364	0.636364	0.532468
resnet52	12	20	16	0.416667	1	0.0454545	0.0869565	0.522727
resnet53	16	20	16	0.638889	0.764706	0.590909	0.666667	0.652597
resnet54	4	20	64	0.583333	0.62963	0.772727	0.693878	0.529221
resnet55	8	20	64	0.472222	0.578947	0.5	0.536585	0.464286
resnet56	12	20	64	0.527778	0.666667	0.454545	0.540541	0.548701
resnet57	16	20	64	0.638889	0.846154	0.5	0.628571	0.678571
EfficientNet	4	20	10	0.833333	0.833333	0.909091	0.869565	0.811688
EfficientNet	8	20	10	0.555556	0.615385	0.727273	0.666667	0.506494
EfficientNet	12	20	10	0.944444	1	0.909091	0.952381	0.954545
EfficientNet	16	20	10	0.833333	1	0.727273	0.842105	0.863636
EfficientNet	4	20	50	0.694444	0.72	0.818182	0.765957	0.659091
EfficientNet	8	20	50	0.694444	0.666667	1	0.8	0.607143
EfficientNet	12	20	50	0.972222	0.956522	1	0.977778	0.964286
EfficientNet	16	20	50	0.666667	0.777778	0.636364	0.7	0.675325
googlenet	4	20	16	0.555556	0.65	0.590909	0.619048	0.545455
googlenet	8	20	16	0.611111	0.722222	0.590909	0.65	0.616883
googlenet	12	20	16	0.777778	0.85	0.772727	0.809524	0.779221
googlenet	16	20	16	0.666667	0.75	0.681818	0.714286	0.662338
googlenet	4	20	64	0.805556	0.941176	0.727273	0.820513	0.827922
googlenet	8	20	64	0.75	0.882353	0.681818	0.769231	0.769481
googlenet	12	20	64	0.888889	0.95	0.863636	0.904762	0.896104
googlenet	16	20	64	0.722222	0.875	0.636364	0.736842	0.746753
